# Supplementary material for: Target pollen isolation using automated infrared laser-mediated cell disruption
Source: Quant Plant Biol. 2022 Dec 21;3:e30. doi: 10.1017/qpb.2022.24 (PMC10095853; doi:10.1017/qpb.2022.24)
Supplement: Supplementary file 1 [file qpbsup.zip]

Archive with 2 entries (2 files):
- S2632882822000248sup001.pdf
- S2632882822000248sup002.m4a
